# Supplementary material for: The Detection of Mixed Infection with Canine Parvovirus, Canine Distemper Virus, and Rotavirus in Giant Pandas by Multiplex PCR
Source: Vet Sci. 2025 Jan 23;12(2):81. doi: 10.3390/vetsci12020081 (PMC11860260; doi:10.3390/vetsci12020081)
Supplement: Supplementary file 1 [file vetsci-12-00081-s001.zip]

Archive with 1 entries (1 files):
- vetsci-3389132-supplementary.pdf
